# Supplementary material for: Slow Interstitial Fluid Flow Activates TGF-β Signaling and Drives Fibrotic Responses in Human Tenon Fibroblasts
Source: Cells. 2023 Sep 4;12(17):2205. doi: 10.3390/cells12172205 (PMC10486805; doi:10.3390/cells12172205)
Supplement: Supplementary file 1 [file cells-12-02205-s001.zip]

Archive with 1 entries (1 files):
- cells-2475058-supplementary.pdf
